# Supplementary material for: Hierarchical Vision Navigation System for Quadruped Robots with Foothold Adaptation Learning
Source: Sensors (Basel). 2023 May 30;23(11):5194. doi: 10.3390/s23115194 (PMC10256005; doi:10.3390/s23115194)
Supplement: Supplementary file 1 [file sensors-23-05194-s001.zip]

Archive with 1 entries (1 files):
- sensors-2327290-supplementary.mp4
